# Supplementary material for: A Systematic Review of Persistent Symptoms and Residual Abnormal Functioning following Acute COVID-19: Ongoing Symptomatic Phase vs. Post-COVID-19 Syndrome
Source: J Clin Med. 2021 Dec 16;10(24):5913. doi: 10.3390/jcm10245913 (PMC8708187; doi:10.3390/jcm10245913)
Supplement: Supplementary file 1 [file jcm-10-05913-s001.zip]

Archive with 1 entries (1 files):
- jcm-1484275-supplementary.pdf
